# Supplementary material for: Insights into the Function and Evolution of Taste 1 Receptor Gene Family in the Carnivore Fish Gilthead Seabream (Sparus aurata)
Source: Int J Mol Sci. 2020 Oct 19;21(20):7732. doi: 10.3390/ijms21207732 (PMC7594079; doi:10.3390/ijms21207732)
Supplement: Supplementary file 1 [file ijms-21-07732-s001.zip]

Archive with 6 entries (6 files):
- FIG.S1.ai
- FIG.S2.pptx
- FIG.S3.ai
- IJMS_SUPPL.FIG&TABLES&LeEGENDS.docx
- TABLE S1.docx
- TABLE S2.doc
